# Supplementary material for: Upregulated Expression of ERBB2/HER2 in Multiple Myeloma as a Predictor of Poor Survival Outcomes
Source: Int J Mol Sci. 2023 Jun 9;24(12):9943. doi: 10.3390/ijms24129943 (PMC10298070; doi:10.3390/ijms24129943)
Supplement: Supplementary file 1 [file ijms-24-09943-s001.zip]

Archive with 1 entries (1 files):
- ijms-2412829-supplementary.pdf
